# Supplementary material for: Effectiveness of virtual reality technology in rehabilitation after anterior cruciate ligament reconstruction: A systematic review and meta-analysis
Source: PLoS One. 2025 Mar 3;20(3):e0314766. doi: 10.1371/journal.pone.0314766 (PMC11875343; doi:10.1371/journal.pone.0314766)
Supplement: S1 Table — (XLSX) [file pone.0314766.s003.xlsx]

## Sheet: Sheet1
All 269			Number	Study	Reason
All studies identified in the literature search (n=269)	Studies included in qualitative synthesis	Excluded studies (n=4)	1	Chen L, liu G, Chen J, Zou Y, Du L, Wu L, et al. Efficacy of knee position reproduction training under visual digital software on proprioceptive recovery in patients undergoing anterior cruciate ligament reconstruction. The Journal of practical medicine. 2016; 32(24):4009-4011.	Inconsistent outcome indicators (n=4)
			2	Ahmed M, Amin W, Ayoub A, Zaino M, Hommadi R, Haddadi, Z, et al. Influence of virtual reality games on knee proprioception after anterior cruciate ligament reconstruction (aclr). Jokull. 2020; 69(11): 15-35.
			3	Zhang T, Xiao L, Dong X. Effect of virtual reality balance training on knee joint proprioception and function after anterior cruciate ligament reconstruction. Medicine and Hygiene. 2021; (10): 2 42-243.
			4	Shi M, Pan W, Zeng M, Lin S, Li Y, Wu H, et al. Effects of virtual reality balance training on proprioception of knee after anterior cruciate ligament reconstruction. Chinese Journal of Rehabilitation Theory and Practice. 2020; 26(12):1458-1463.
		Studies included in quantitative synthesis (meta-analysis) (n=6)	5	Gsangaya MR, Htwe O, Selvi Naicker A, Md Yusoff BAH, Mohammad N, Soh EZF, et al. Comparison between the effect of immersive virtual reality training versus conventional rehabilitation on limb loading and functional outcomes in patients after anterior cruciate ligament reconstruction: A prospective randomized controlled trial. Asia Pac J Sports Med Arthrosc Rehabil Technol. 2023; 34:28-37. https:/…
			6	Jin T, Li Y. Effect of virtual reality balance training combined with exercise training on postoperative anterior cruciate ligament reconstruction. Journal of Practical Orthopaedics. 2022; 28(07):659-663. https://doi.org/10.13795/j.cnki. sgkz. 2022.07.012
			7	Li N, LI J, Wang C, Fan Z, Qie S. Effect of virtual reality balance training on knee joint function after anteriorcruciate ligament reconstruction. Journal of Clinical Medicine in Practice. 2022; 26(22): 7-11. https://doi.org/10.7619/ jcmp.20 222483
			8	Lin Z, Gu X, Fu J, Yao Y, Wu H, Li H, et al. Effect of lower limb rehabilitation robot combined with virtual reality training on walking ability after anterior cruciate ligament reconstruction. West China Medicine. 2022; 37(05):717-721. https://doi.org/10.7507/1002-0179.202 203051
			9	Shi M, Pan W, Zeng M, Lin S, Li Y, Wu H. Effect of virtual reality balance training on walking ability after anterior cruciate ligament reconstruction. Jiangsu Medical Journal. 2021; 47(02):129-132. https://doi.org/10.19460/j.cnki.0253-3685.2021.02.005
			10	Shi M, Pan W, Li L, Zeng M, Chen Y. Effect of immersive virtual reality training on lower limb motor function after anterior cruciate ligament reconstruction. Zhejiang Medicine. 2021; 43(11):1208-1212.https://doi.org/10.12056/j.issn.1006-2785.2021.43.11.2020-4250
	Excluded studies (n=8)		11	Howells BE, Clark RA, Ardern CL, Bryant AL, Feller JA, Whitehead TS, Webster KE (2013) The assessment of postural control and the influence of a secondary task in people with anterior cruciate ligament reconstructed knees using a Nintendo Wii Balance Board. British journal of sports medicine 47:914-919. DOI 10.1136/bjsports-2012-091525	Not RCT (n=5)
			12	Clark RA, Howells B, Feller J, Whitehead T, Webster KE (2014) Clinic-Based Assessment of Weight-Bearing Asymmetry During Squatting in People With Anterior Cruciate Ligament Reconstruction Using Nintendo Wii Balance Boards. Archives of Physical Medicine & Rehabilitation 95:1156-1161. DOI 10.1016/j.apmr.2014.02.024
			13	Aydogdu O, Sari Z, Yurdalan US, Polat GM (2017) THE EFFECTS OF AN INNOVATIVE TECHNOLOGY APPLIED AS VIRTUAL REHABILITATION ON CLINICAL OUTCOMES IN ANTERIOR CRUCIATE LIGAMENT INJURY. In: International Conference of Central-Bohemia-University (CBUIC) - Innovations in Science and Education. Prague, CZECH REPUBLIC. pp. 933-936.
			14	Gokeler A, Bisschop M, Myer GD, Benjaminse A, Dijkstra PU, van Keeken HG, van Raay JJAM, Burgerhof JGM, Otten E (2016) Immersive virtual reality improves movement patterns in patients after ACL reconstruction: implications for enhanced criteria-based return-to-sport rehabilitation. Knee surgery, sports traumatology, arthroscopy : official journal of the ESSKA 24:2280-2286. DOI 10.1007/s00167-014-…
			15	Karakoc ZB, Kuru Colak T, Yurdalan SU (2016) The results of adding virtual rehabilitation to standard rehabilitation program on balance and lower extremity functionality after ACL reconstruction: pilot study. Physiotherapy 102:e247. DOI 10.1016/j.physio.2016.10.309
			16	Aydogdu O, Sari Z (2018) HPR effects of wearable technology as virtual rehabilitation on functional outcomes in patients with anterior cruciate ligament reconstruction. Annals of the Rheumatic Diseases 77:1868. DOI 10.1136/annrheumdis-2018-eular.6922	Abstract without full text (n=2)
			17	Haksever B, Ulusoy B, Harput G, Baltaci G (2012) Isokinetic knee strength and life quality after anterior cruciate ligament reconstruction: Nintendo Wii vs conventional rRehabilitation. Muscles, Ligaments & Tendons Journal (MLTJ):61-62
			18	Baltaci G, Harput G, Haksever B, Ulusoy B, Ozer H (2013) Comparison between Nintendo Wii Fit and conventional rehabilitation on functional performance outcomes after hamstring anterior cruciate ligament reconstruction: prospective, randomized, controlled, double-blind clinical trial. Knee Surgery, Sports Traumatology, Arthroscopy 21:880-887. DOI 10.1007/s00167-012-2034-2	Incomplete data (n=1)
	Excluded studies (n=236)		19	Wang J, Liu J, Wu L, Tao L, Liu X, Wang Z, Xiong Y (2023) Accuracy of Femoral Tunnel Localization With Mixed Reality Technology–Assisted Single-Bundle ACL Reconstruction. Orthopaedic Journal of Sports Medicine 11:1-11. DOI 10.1177/23259671231184399	Exclusion of study noncompliance, inconsistency in control measures (n=236)
			20	Nawabi DH, Tucker S, Schafer KA, Zuiderbaan HA, Nguyen JT, Wickiewicz TL, Imhauser CW, Pearle AD (2016) ACL Fibers Near the Lateral Intercondylar Ridge Are the Most Load Bearing During Stability Examinations and Isometric Through Passive Flexion. American Journal of Sports Medicine 44:2563-2571. DOI 10.1177/0363546516652876
			21	Stanev D, Moustakas K, Gliatis J, Koutsojannis C (2016) ACL Reconstruction Decision Support. Methods of Information in Medicine 55:98-105. DOI 10.3414/me14-02-0022
			22	Mauricio LAF, Rubinstein MG, Duarte OCMB (2018) ACLFLOW: An NFV/SDN Security Framework for Provisioning and Managing Access Control Lists. In: 9th International Conference on the Network of the Future (NOF). Poznan, POLAND. pp. 44-51.
			23	Phalakornkule K (2020) ACLRO: An Ontology for the Best Practice in ACLR Rehabilitation.
			24	Tuite MJ, Kransdorf MJ, Beaman FD, Adler RS, Amini B, Appel M, Bernard SA, Dempsey ME, Fries IB, Greenspan BS, Khurana B, Mosher TJ, Walker EA, Ward RJ, Wessell DE, Weissman BN (2015) ACR Appropriateness Criteria Acute Trauma to the Knee. Journal of the American College of Radiology 12:1164-1172. DOI 10.1016/j.jacr.2015.08.014
			25	Vaghela KR, Trockels A, Carobene M (2021) Active vs passive haptic feedback technology in virtual reality arthroscopy simulation: Which is most realistic? Journal of clinical orthopaedics and trauma 16:249-256. DOI 10.1016/j.jcot.2021.02.014
			26	Hambly K (2011) Activity profile of members of an online health community after articular cartilage repair of the knee. Sports health 3:275-282
			27	Ramos Berdugo JL, Londono Hernandez JE, Guevara Bolanos JC, Martinez Rodriguez F (2011) ADAPTIVE VIRTUAL LEARNING ENVIRONMENT, BASED ON LEARNING STYLE, TO SUPPORT THE TEACHING OF NUMERICAL METHODS SUBJECT. In: 4th International Conference of Education, Research and Innovation (ICERI). Madrid, SPAIN. pp. 3171-3179.
			28	Adamjee O, Colaco B, Gulati P, Cleland C, Naumink D (2018) ADHERENCE TO RCOPHTH GUIDELINES IN MONITORING OF HYDROXYCHLOROQUINE BY RHEUMATOLOGISTS AT LNWH CMH. Annals of the Rheumatic Diseases 77:1868-1868
			29	Shankar PJ, Chandrasekaran V, Desikan N (2000) An agent based service inter-working architecture for the virtual home environment. In: Delgado J, Stamoulis GD, Mullery A, Prevedourou D, Start K (eds) Telecommunications and It Convergence Towards Service E-Volution. pp. 257-268.
			30	Natalie A L (2021) All-Inside Anterior Cruciate Ligament Reconstruction Using Quadrupled Semitendinosus: Comparable 2-Year Outcomes in Male and Female Patients. %J Arthroscopy : the journal of arthroscopic & related surgery : official publication of the Arthroscopy Association of North America and the International Arthroscopy Association. 37:3140-3148
			31	Saito T, Matsumura N, Kawamoto S, Doi N, Aoyama T, Nagai-Tanima M (2023) Analyses of actions which cause anterior cruciate ligament injuries in the national basketball association players: YouTube-based video analyses. Bmc Sports Science Medicine and Rehabilitation 15. DOI 10.1186/s13102-023-00747-8
			32	Kosel J, Giouroudi I, Scheffer C, Dillon E, Erasmus P (2010) Anatomical Study of the Radius and Center of Curvature of the Distal Femoral Condyle. Journal of Biomechanical Engineering-Transactions of the Asme 132. DOI 10.1115/1.4002061
			33	Vignos MF, Smith CR, Roth JD, Kaiser JM, Baer GS, Kijowski R, Thelen DG (2020) Anterior Cruciate Ligament Graft Tunnel Placement and Graft Angle Are Primary Determinants of Internal Knee Mechanics After Reconstructive Surgery. American Journal of Sports Medicine 48:3503-3514. DOI 10.1177/0363546520966721
			34	De Carli A, Koverech G, Gaj E, Marzilli F, Fantoni F, Petrucci GL, Lorenzon F, Ferretti A (2022) Anterior cruciate ligament injury in elite football players: video analysis of 128 cases. Journal of Sports Medicine and Physical Fitness 62:222-228. DOI 10.23736/s0022-4707.21.11230-7
			35	Heusdens CHW, Hopper GP, Dossche L, Roelant E, Mackay GM (2019) Anterior cruciate ligament repair with Independent Suture Tape Reinforcement: a case series with 2-year follow-up. Knee surgery, sports traumatology, arthroscopy : official journal of the ESSKA 27:60-67. DOI 10.1007/s00167-018-5239-1
			36	Wiemi A D (2020) Anterior Cruciate Ligament Repair with Suture Augmentation for Proximal Avulsion Injuries. %J Arthroscopy, sports medicine, and rehabilitation. 2:e475-e480
			37	Dhaher YY, Salehghaffari S, Adouni M (2016) Anterior laxity, graft-tunnel interaction and surgical design variations during anterior cruciate ligament reconstruction: A probabilistic simulation of the surgery. Journal of Biomechanics 49:3009-3016. DOI 10.1016/j.jbiomech.2016.07.019
			38	Wierer G, Milinkovic D, Robinson J, Weiler A, Fink C, Raschke MJ, Herbort M, Kittl C (2020) Anteromedial instability of the knee. Orthopaedic Journal of Sports Medicine 8. DOI 10.1177/2325967120S00286
			39	Nazzal EM, Zsidai B, Hiemstra LA, Lustig S, Samuelsson K, Musahl V (2023) Applications of Extended Reality in Orthopaedic Surgery. Journal of Bone and Joint Surgery 105:1721-1729. DOI 10.2106/JBJS.22.00805
			40	Nusser M, Hermann A, Senner V (2016) Artificial Knee Joint and Ski Load Simulator for the Evaluation of Knee Braces and Ski Bindings. In: 11th Conference of the International Sports Engineering Association (ISEA). Delft, NETHERLANDS. pp. 220-227.
			41	Nicandri GT, Cosgarea AJ, Hutchinson MR, Elkousy HA (2015) Assessing improvement in diagnostic knee arthroscopic skill during the AAOS fundamentals of knee and shoulder arthroscopy course for orthopaedic residents. Orthopaedic Journal of Sports Medicine 3. DOI 10.1177/2325967115S00061
			42	Ziedas A, Castle JP, Abed V, Swantek A, Chaides S, Elhage K, Fife J, Moutzouros V, Makhni EC (2023) Associating Social Determinants of Health With PROMIS CAT Scores and Health Care Utilization After ACL Reconstruction. Orthopaedic Journal of Sports Medicine 11. DOI 10.1177/23259671221139350
			43	Osaki K, Okazaki K, Matsubara H, Kuwashima U, Murakami K, Iwamoto Y (2015) Asymmetry in Femoral Tunnel Socket Length During Anterior Cruciate Ligament Reconstruction With Transportal, Outside-In, and Modified Transtibial Techniques. Arthroscopy-the Journal of Arthroscopic and Related Surgery 31:2365-2370. DOI 10.1016/j.arthro.2015.06.026
			44	Li K, Tashman S, Fu F, Harner C, Zhang X (2010) Automating Analyses of the Distal Femur Articular Geometry Based on Three-Dimensional Surface Data. Annals of Biomedical Engineering 38:2928-2936. DOI 10.1007/s10439-010-0064-9
			45	Truong LK, Mosewich AD, Miciak M, Pajkic A, Le CY, Li LC, Whittaker JL (2022) Balance, reframe, and overcome: The attitudes, priorities, and perceptions of exercise‐based activities in youth 12–24 months after a sport‐related ACL injury. Journal of Orthopaedic Research 40:170-181. DOI 10.1002/jor.25064
			46	Ting CH, Scholes C, Zbrojkiewicz D, Bell C (2022) Baseline Analysis of Patients Presenting for Surgical Review of Anterior Cruciate Ligament Rupture Reveals Heterogeneity in Patient-Reported Outcome Measures. The journal of knee surgery 35:159-166. DOI 10.1055/s-0040-1713658
			47	Hatton AL, Crossley KM, Clark RA, Whitehead TS, Morris HG, Culvenor AG (2017) Between-leg differences in challenging single-limb balance performance one year following anterior cruciate ligament reconstruction. Gait & Posture 52:22-25. DOI 10.1016/j.gaitpost.2016.11.013
			48	Gao L, Ye J, Bálint K, Radak Z, Mao Z, Gu Y (2023) Biomechanical effects of exercise fatigue on the lower limbs of men during the forward lunge. Frontiers in Physiology 14. DOI 10.3389/fphys.2023.1182833
			49	Gill VS, Tummala SV, Boddu SP, Brinkman JC, McQuivey KS, Chhabra A (2023) Biomechanics and situational patterns associated with anterior cruciate ligament injuries in the National Basketball Association (NBA). British journal of sports medicine 57:1395-+. DOI 10.1136/bjsports-2023-107075
			50	Weiss K, Whatman C (2015) Biomechanics Associated with Patellofemoral Pain and ACL Injuries in Sports. Sports Medicine 45:1325-1337. DOI 10.1007/s40279-015-0353-4
			51	He C, He W, Li Y, Wang F, Tong L, Zhang Z, Jia D, Wang G, Zheng J, Chen G (2018) Biomechanics of Knee Joints after Anterior Cruciate Ligament Reconstruction. Journal of Knee Surgery 31:352-358. DOI 10.1055/s-0037-1603799
			52	O'Brasky M, Bostrom MP, Pearle AO, Robbins L, Hammann-Scala J (2014) The Bioskills Education Laboratory at Hospital for Special Surgery. Journal of Surgical Education 71:147-150. DOI 10.1016/j.jsurg.2013.05.005
			53	Blyth P, Walsh S (2014) Bonedoc ACL-allowing surgeons to evaluate the impact of tunnel placement. Annals of Anatomy 196:31-32
			54	Grooms DR, Kiefer AW, Riley MA, Ellis JD, Thomas S, Kitchen K, DiCesare CA, Bonnette S, Gadd B, Foss KDB, Yuan W, Silva P, Galloway R, Diekfuss JA, Leach J, Berz K, Myer GD (2018) Brain-Behavior Mechanisms for the Transfer of Neuromuscular Training Adaptions to Simulated Sport: Initial Findings From the Train the Brain Project. Journal of Sport Rehabilitation 27. DOI 10.1123/jsr.2017-0241
			55	Cortes N, Greska E, Kollock R, Ambegaonkar J, Onate JA (2013) Changes in Lower Extremity Biomechanics Due to a Short-Term Fatigue Protocol. Journal of athletic training 48:306-313. DOI 10.4085/1062-6050-48.2.03
			56	Brophy RH, Voos JE, Shannon FJ, Granchi CC, Wickiewicz TL, Warren RF, Pearle AD (2008) Changes in the Length of Virtual Anterior Cruciate Ligament Fibers During Stability Testing A Comparison of Conventional Single-Bundle Reconstruction and Native Anterior Cruciate Ligament. American Journal of Sports Medicine 36:2196-2203. DOI 10.1177/0363546508320764
			57	Park SO (2013) A clinical observational study analysing the factors associated with hyperventilation during actual cardiopulmonary resuscitation in the emergency department %J Resuscitation. 84:298-303
			58	Nédélec A, Reignier P, Rodin V, Ieee I (2000) Collaborative prototyping in distributed virtual reality using an agent communication language. In: IEEE International Conference on Systems, Man and Cybernetics. Nashville, Tn. pp. 1007-1012.
			59	Hopper GP, Aithie JMS, Jenkins JM, Wilson WT, Mackay GM (2020) Combined Anterior Cruciate Ligament Repair and Anterolateral Ligament Internal Brace Augmentation: Minimum 2-Year Patient-Reported Outcome Measures. Orthop J Sports Med 8:2325967120968557. DOI 10.1177/2325967120968557
			60	Nambi G, Abdelbasset WK, Elsayed SH, Khalil MA, Alrawaili SM, Alsubaie SF (2020) Comparative effects of virtual reality training and sensory motor training on bone morphogenic proteins and inflammatory biomarkers in post-traumatic osteoarthritis. Scientific reports 10:15864. DOI 10.1038/s41598-020-72587-2
			61	Pearle AD, Shannon FJ, Granchi C, Wickiewicz TL, Warren RF (2008) Comparison of 3-dimensional obliquity and anisometric characteristics of anterior cruciate ligament graft positions using surgical navigation. American Journal of Sports Medicine 36:1534-1541. DOI 10.1177/0363546508315536
			62	Webster K, Feller J, Hartnett N, Leigh W (2013) Comparison of hamstring and patellar tendon autografts for ACL reconstruction: 15 year follow up of a randomized controlled trial. Journal of science and medicine in sport 16:e89. DOI 10.1016/j.jsams.2013.10.214
			63	Dabirrahmani D, Hogg MC, Walker P, Biggs D, Gillies RM (2013) Comparison of isometric and anatomical graft placement in synthetic ACL reconstructions: A pilot study. Computers in Biology and Medicine 43:2287-2296. DOI 10.1016/j.compbiomed.2013.10.008
			64	Apinyankul R, Hui AY, Hwang K, Segovia NA, Amanatullah DF, Huddleston JI, Maloney WJ, Goodman SB (2023) Complications, Implant Survivorships, and Functional Outcomes of Conversion Total Knee Arthroplasty With Prior Hardware. Journal of Arthroplasty 38:S66-+. DOI 10.1016/j.arth.2023.01.049
			65	Sati M, de Guise JA, Drouin G (1997) Computer assisted knee surgery: diagnostics and planning of knee surgery. Computer aided surgery : official journal of the International Society for Computer Aided Surgery 2:108-123. DOI 10.1002/(sici)1097-0150(1997)2:2<108::Aid-igs4>3.3.Co;2-n
			66	Sati M (1996) Computer-assisted knee surgery system: Planning of prosthetic ligament insertion.
			67	Colombet PD, Robinson JR (2008) Computer-Assisted, Anatomic, Double-Bundle Anterior Cruciate Ligament Reconstruction. Arthroscopy-the Journal of Arthroscopic and Related Surgery 24:1152-1160. DOI 10.1016/j.arthro.2008.05.016
			68	Robert HE, Bouguennec N, Vogeli D, Berton E, Bowen M (2013) Coverage of the Anterior Cruciate Ligament Femoral Footprint Using 3 Different Approaches in Single-Bundle Reconstruction A Cadaveric Study Analyzed by 3-Dimensional Computed Tomography. American Journal of Sports Medicine 41:2375-2383. DOI 10.1177/0363546513498989
			69	Grabau DE, Vitzthum K, Mache S, Groneberg DA, Quarcoo D (2011) Cruciate Ligament Injuries under Gender Aspects. Sportverletzung-Sportschaden 25:235-240. DOI 10.1055/s-0031-1281708
			70	Kidambi J, Biswas A, Buswell J, Rond D, Jund D, Biswa A, Bushvar J, Zidanbi J Data processing system, has processor selecting whether port of virtual switch operates as one of virtual Ethernet bridge and virtual Ethernet port aggregator based on network connection requirements and resources. In. Int Business Machines Corp.
			71	Brophy RH, Stepan JG, Silvers HJ, Mandelbaum BR (2015) Defending Puts the Anterior Cruciate Ligament at Risk During Soccer: A Gender-Based Analysis. Sports Health-a Multidisciplinary Approach 7:244-249. DOI 10.1177/1941738114535184
			72	Xue YXY (2008) The design and development of virtual instrument based on lab windows/cvi.
			73	Rochim AF, Mochtar FM, Fauzi A, Ieee (2021) Design and Implementation of Post-Detection of Denial of Service (DoS) as a Mitigation System (PDDMS) Based on Dynamic Access Control List Algorithm. In: 4th International Seminar on Research of Information Technology and Intelligent Systems (ISRITI). Electr Network.
			74	Chen LH (2011) Design and implementation of testing the virtual switching unit switch.
			75	Dong H (2012) The design and implementation of virtual experiment platform security mechanism.
			76	Xia DL (2011) Design and realization of campus networkon.
			77	Milne AD, Giffin JR, Chess DG, Johnson JA, King GJW (2001) Design and validation of an unconstrained loading system to measure the envelope of motion in the rabbit knee joint. Journal of Biomechanical Engineering-Transactions of the Asme 123:347-354. DOI 10.1115/1.1384877
			78	Lee MJC, Lloyd DG, Lay BS, Bourke PD, Alderson JA (2017) Different visual stimuli affect body reorientation strategies during sidestepping. Scandinavian Journal of Medicine & Science in Sports 27:492-500. DOI 10.1111/sms.12668
			79	Iwahashi T, Shino K, Nakata K, Otsubo H, Suzuki T, Amano H, Nakamura N (2010) Direct anterior cruciate ligament insertion to the femur assessed by histology and 3-dimensional volume-rendered computed tomography. Arthroscopy : the journal of arthroscopic & related surgery : official publication of the Arthroscopy Association of North America and the International Arthroscopy Association 26:S13-20.…
			80	Jernigan FE, Hanai J-i, Sukhatme VP, Sun L (2017) Discovery of furan carboxylate derivatives as novel inhibitors of ATP-citrate lyase via virtual high-throughput screening. Bioorganic & Medicinal Chemistry Letters 27:929-935. DOI 10.1016/j.bmcl.2017.01.001
			81	Yalcin S, McCoy B, Farrow LD, Johnson C, Jones MH, Kolczun M, Leo B, Miniaci A, Nickodem R, Parker R, Serna A, Stearns K, Strnad G, Williams J, Yuxuan J, Spindler KP (2023) Do Patellar Tendon Repairs Have Better Outcomes than Quadriceps Tendon Repairs? A Prospective Cohort Analysis. Journal of Knee Surgery 36:1191-1199. DOI 10.1055/s-0042-1750060
			82	Gafter N Document e.g. web site, access controlling method for e.g. personal computing system, involves intersecting membership list and access control list, and granting user access to document when intersection is not null. In. Gafter N; Google Inc.
			83	Peri M, Gottlieb U, Finestone AS, Springer S (2021) Does acute exercise stress affect postural stability and cognitive function in subjects with chronic ankle instability? Brain Sciences 11. DOI 10.3390/brainsci11060788
			84	Silvers-Granelli HJ, Bizzini M, Arundale A, Mandelbaum BR, Snyder-Mackler L (2017) Does the FIFA 11+Injury Prevention Program Reduce the Incidence of ACL Injury in Male Soccer Players? Clinical Orthopaedics and Related Research 475:2447-2455. DOI 10.1007/s11999-017-5342-5
			85	Plante TG, Frazier S, Tittle A, Babula M, Ferlic E, Riggs E (2003) Does virtual reality enhance the psychological benefits of exercise? Journal of Human Movement Studies 45:485-507
			86	Cardenas C, Fain AC, Lobb NJ, Seymore KD, Brown TN (2021) EFFECT of BODY-BORNE LOAD on LATERAL TRUNK FLEXION and ITS RELATION to KNEE ABDUCTION BIOMECHANICS during A SINGLE-LEG CUT. Journal of Musculoskeletal Research 24. DOI 10.1142/S0218957721500093
			87	Nct (2023) The Effect of Cognitive Behavioral Therapy and Virtual Reality Use in Inured Athletes. https://clinicaltrialsgov/ct2/show/NCT06150118
			88	70. Kretzer JP, Jakubowitz E, Sonntag R, Hofmann K, Heisel C, Thomsen M (2010) Effect of joint laxity on polyethylene wear in total knee replacement. Journal of Biomechanics 43:1092-1096. DOI 10.1016/j.jbiomech.2009.12.016
			89	Ekmekci P (2013) The effect of magnesium added to levobupivacaine for femoral nerve block on postoperative analgesia in patients undergoing ACL reconstruction %J Knee surgery, sports traumatology, arthroscopy: official journal of the ESSKA. 21:1119-1124
			90	Browne J, Branch T, Stinton S (2014) The effect of medial meniscal injury on rotational instability following ACL reconstruction. Arthroscopy - Journal of Arthroscopic and Related Surgery 30:e38-e39. DOI 10.1016/j.arthro.2014.04.083
			91	73. Burboa J, Bahamonde M, Inostroza M, Lillo P, Barahona M, Palet M, Hinzpeter J (2017) [Effect of sports training in angular compartment of the lower limbs in children footballers aged 11 to 12 years old]. Acta ortopedica mexicana 31:128-133
			92	Yao J, Wen CY, Zhang M, Cheung JTM, Yan C, Chiu KY, Lu WW, Fan Y (2014) Effect of tibial drill-guide angle on the mechanical environment at bone tunnel aperture after anatomic single-bundle anterior cruciate ligament reconstruction. International Orthopaedics 38:973-981. DOI 10.1007/s00264-014-2290-5
			93	Ehioghae M, Montoya A, Keshav R, Vippa TK, Manuk-Hakobyan H, Hasoon J, Kaye AD, Urits I (2024) Effectiveness of Virtual Reality–Based Rehabilitation Interventions in Improving Postoperative Outcomes for Orthopedic Surgery Patients. Current Pain and Headache Reports 28:37-45. DOI 10.1007/s11916-023-01192-5
			94	Collins G (2017) The Effects of a Game Simulation on Muscle Activation and Knee Kinematics in Females.
			95	Treece M (2021) Effects of Basketball Exercise Simulation Test (BEST) on Landing Mechanics in Active Females.
			96	Ctri (2020) Effects of bone morphogenic proteins on virtual reality training in post-traumatic osteoarthritis. https://trialsearchwhoint/Trial2aspx?TrialID=CTRI/2020/02/023345
			97	Nct (2023) Effects of Collagen Peptide Supplementation on Connective Tissue Remodeling, Functional Outcomes, and Wound Healing After Total Knee Arthroplasty (TKA). https://clinicaltrialsgov/ct2/show/NCT05823727
			98	Lee MJC, Lloyd DG, Lay BS, Bourke PD, Alderson JA (2013) Effects of Different Visual Stimuli on Postures and Knee Moments during Sidestepping. Medicine and Science in Sports and Exercise 45:1740-1748. DOI 10.1249/MSS.0b013e318290c28a
			99	Martin M, Bradley H, Hanley M, Griffin L, Godin J, Dornan G, Hackett T, Gruskay J (2022) Effects of the COVID-19 Pandemic Lockdown on Access to Physical Therapy and Postoperative Sport Testing, Patient Reported Outcomes and Mental Health Scores Following Anterior Cruciate Ligament Reconstruction. Orthopaedic Journal of Sports Medicine 10. DOI 10.1177/2325967121S00768
			100	Brazalovich P, Simon JE, Criss CR, Yom JP, Grooms DR (2022) The effects of virtual reality immersion on drop landing mechanics. Sports Biomechanics. DOI 10.1080/14763141.2022.2035427
			101	Bendixen JB, Biddinger BT, Simon JE, Monfort SM, Grooms DR (2023) Effects of virtual reality immersion on postural stability during a dynamic transition task. Sports Biomechanics. DOI 10.1080/14763141.2022.2162434
			102	Puh U, Majcen N, Hlebs S, Rugelj D (2014) Effects of Wii balance board exercises on balance after posterior cruciate ligament reconstruction. Knee Surgery Sports Traumatology Arthroscopy 22:1124-1130. DOI 10.1007/s00167-013-2513-0
			103	Xiong Y Enterprise external virtual special network system and method using virtual router structure. In. Huawei Technologies Co Ltd.
			104	Axelrod K, Canastra N, Lemme NJ, Testa EJ, Owens BD (2022) Epidemiology With Video Analysis of Knee Injuries in the Women's National Basketball Association. Orthopaedic Journal of Sports Medicine 10. DOI 10.1177/23259671221120832
			105	Khasnabish B, Yum TG, Knasnabish B Equal access providing method for e.g. multimedia communication, involves allowing equal access over network to service provider in event that equal access criteria are satisfied by customer premises equipment associated with requester. In. Khasnabish B; Yum T G; Verizon Patent&Licensing Inc.
			106	Farrow LD, Scarcella MJ, Wentt CL, Jones MH, Spindler KP, Briskin I, Leo BM, McCoy BW, Miniaci AA, Parker RD, Rosneck JT, Sabo FM, Saluan PM, Serna A, Stearns KL, Strnad GJ, Williams JS (2022) Evaluation of Health Care Disparities in Patients With Anterior Cruciate Ligament Injury: Does Race and Insurance Matter? Orthop J Sports Med 10:23259671221117486. DOI 10.1177/23259671221117486
			107	Guess TM, Razu S, Jahandar H (2016) Evaluation of Knee Ligament Mechanics Using Computational Models. Journal of Knee Surgery 29:126-137. DOI 10.1055/s-0036-1571954
			108	Mejane J (2015) Evaluation of the combine impact of a perceptivo-cognitive task and muscular fatigue on the biomechanics of the lower limbs during landings.
			109	D'Isanto T, D'Elia F, Esposito G, Altavilla G, Raiola G (2022) Examining the Effects of Mirror Therapy on Psychological Readiness and Perception of Pain in ACL-Injured Female Football Players. Journal of functional morphology and kinesiology 7. DOI 10.3390/jfmk7040113
			110	Huo Z, Griffin J, Babiuch R, Gray A, Willis B, Marjorie S, Sun S, Ieee (2015) Examining the Feasibility of a Microsoft Kinect™ Based Game Intervention for Individuals with Anterior Cruciate Ligament Injury Risk. In: 37th Annual International Conference of the IEEE-Engineering-in-Medicine-and-Biology-Society (EMBC). Milan, ITALY. pp. 7059-7062.
			111	Zoran M, Slobodan N, Milan Z, Marija V, Livia B (2011) EXAMPLES OF DEVELOPMENT OF PROGRAM SYSTEMS WITH HAPTIC INTERACTION. In: 5th International Conference on Manufacturing Science and Education on Creative Thinking in Engineering and Academic Education. Sibiu, ROMANIA. pp. 391-394.
			112	Hogg JA, Riehm CD, Diekfuss JA, Simon JE, Acocello SN, Liang Y, Wu D, Myer GD, Wilkerson GB (2022) An Exemplar Frontal Plane Visual Kinematic Stimulus Elicits Sex-Specific Learned Behavior: An Exploratory Report. Journal of Strength and Conditioning Research 36:857-861. DOI 10.1519/jsc.0000000000004203
			113	Shaw-Ruey L, Yen-Kun L, Shian-Tang H, Hong-Tzong Y (2013) Experience-based virtual training system for knee arthroscopic inspection. BioMedical Engineering OnLine 12:1-19. DOI 10.1186/1475-925X-12-63
			114	Brophy RH, Wojtys EM, Mack CD, Hawaldar K, Herzog MM, Owens BD (2021) Factors Associated With the Mechanism of ACL Tears in the National Football League: A Video-Based Analysis. Orthopaedic Journal of Sports Medicine 9. DOI 10.1177/23259671211053301
			115	Li Y-j, Zhang M-c, Liu M, Cai C-y (2015) Femoral tunnel positioning in posterior cruciate ligament double-bundle reconstruction by computer aided design. Zhongguo gu shang = China journal of orthopaedics and traumatology 28:162-167
			116	Nakagawa T, Hiraoka H, Fukuda A, Kuribayashi S, Nakayama S, Matsubara T, Nakamura K (2007) Fluoroscopic-based navigation-assisted placement of the tibial tunnel in revision anterior cruciate ligament reconstruction. Arthroscopy-the Journal of Arthroscopic and Related Surgery 23. DOI 10.1016/j.arthro.2006.07.036
			117	Tahami M, Vaziri AS, Tahmasebi MN, Ahmadi MA, Akbarzadeh A, Vosoughi F (2022) The functional impact of home-based self-rehabilitation following arthroscopic meniscus root repair. BMC Musculoskeletal Disorders 23. DOI 10.1186/s12891-022-05662-6
			118	Koh JL (2008) The future of Computer-assisted Surgery (CAS) in sports medicine. Sports Medicine and Arthroscopy Review 16:108-110. DOI 10.1097/JSA.0b013e318175d1ad
			119	Chang J, Banaszek DC, Gambrel J, Bardana D (2016) Global rating scales and motion analysis are valid proficiency metrics in virtual and benchtop knee arthroscopy simulators. Clinical Orthopaedics and Related Research 474:956-964. DOI 10.1007/s11999-015-4510-8
			120	Drayer NJ, Wallace CS, Yu HH, Mansfield TD, Cummings DL, Hood DK, Arrington ED, Kang DG (2020) High Resiliency Linked to Short-Term Patient Reported Outcomes and Return to Duty Following Arthroscopic Knee Surgery. Military medicine 185:112-116. DOI 10.1093/milmed/usz180
			121	Koga H, Nakamae A, Shima Y, Bahr R, Krosshaug T (2018) Hip and Ankle Kinematics in Noncontact Anterior Cruciate Ligament Injury Situations Video Analysis Using Model-Based Image Matching. American Journal of Sports Medicine 46:333-340. DOI 10.1177/0363546517732750
			122	Truong LK, Mosewich AD, Miciak M, Gold MV, Li LC, Whittaker JL (2022) “I FEEL EMPOWERED AND I HAVE CONTROL OVER THE SITUATION AND HOW MY KNEE IS IN THE LONG TERM.” A QUALITATIVE ANALYSIS OF THE ACCEPTABILITY OF A VIRTUAL PHYSIOTHERAPIST-GUIDED KNEE HEALTH PROGRAM FOR PERSONS AT-RISK OF KNEE OSTEOARTHRITIS. Osteoarthritis and cartilage 30:S223. DOI 10.1016/j.joca.2022.02.302
			123	Schulc A, Leite CBG, Csakvari M, Lattermann L, Zgoda MF, Farina EM, Lattermann C, Toser Z, Merkely G (2024) Identifying Anterior Cruciate Ligament Injuries Through Automated Video Analysis of In-Game Motion Patterns. Orthopaedic Journal of Sports Medicine 12. DOI 10.1177/23259671231221579
			124	Hegenscheid K, Puls R, Rosenberg C (2012) Imaging strategies for knee injuries. Radiologe 52:980-986. DOI 10.1007/s00117-012-2411-3
			125	Vilela RMM, Goytizolo E, Mendes FF (2022) Immersive virtual reality on a pregnant patient during an elective orthopedic surgery. Brazilian Journal of Anesthesiology (English Edition) 72:839-840. DOI 10.1016/j.bjane.2022.07.002
			126	Branch T, Browne JE, Siebold R, Freedberg HI, Wente T, Jacobs CA (2011) Inconsistent manual techniques make qualitative and quantitative analyses of the pivot shift test difficult in both acl-deficient and intact knees. Arthroscopy - Journal of Arthroscopic and Related Surgery 27:e152-e153. DOI 10.1016/j.arthro.2011.08.128
			127	Weber P, Woiczinski M, Steinbrueck A, Schmidutz F, Niethammer T, Schroeder C, Jansson V, Mueller PE (2018) Increase in the Tibial Slope in Unicondylar Knee Replacement: Analysis of the Effect on the Kinematics and Ligaments in a Weight-Bearing Finite Element Model. Biomed Research International 2018. DOI 10.1155/2018/8743604
			128	Pfeiffer TR, Burnham JM, Hughes JD, Kanakamedala AC, Herbst E, Popchak A, Shafizadeh S, Irrgang JJ, Debski RE, Musahl V (2018) An Increased Lateral Femoral Condyle Ratio Is a Risk Factor for Anterior Cruciate Ligament Injury. Journal of Bone and Joint Surgery-American Volume 100:857-864. DOI 10.2106/jbjs.17.01011
			129	Thürig G, Deichsel A, Peez C, Briese T, Glasbrenner J, Herbst E, Raschke MJ, Kittl C (2023) Influence of different reconstruction states in ACL-deficient knee with associated borderline Bankart fracture: A biomechanical cadaveric study. Sports Orthopaedics and Traumatology 39:189-190. DOI 10.1016/j.orthtr.2023.03.013
			130	Thürig G, Deichsel A, Herbst E, Peez C, Briese T, Glasbrenner J, Raschke M, Kittl C (2023) Influence of Different Reconstruction States in ACLdeficient Knee with Associated Tibial Posterolateral Fracture: A Biomechanical Cadaveric Study. Swiss Medical Weekly 153:32S
			131	León-Muñoz VJ, Moya-Angeler J, López-López M, Lisón-Almagro AJ, Martínez-Martínez F, Santonja-Medina F (2023) Integration of Square Fiducial Markers in Patient-Specific Instrumentation and Their Applicability in Knee Surgery. Journal of Personalized Medicine 13. DOI 10.3390/jpm13050727
			132	Kao Y-C, Chen M-S, Ieee (2012) An Intelligent Virtual Multi-Axis Machine Tool Remote Service System. In: IEEE/ASME International Conference on Advanced Intelligent Mechatronics (AIM). Kaohsiung, TAIWAN. pp. 632-637.
			133	Matsubara H, Okazaki K, Tashiro Y, Toyoda K, Uemura M, Hashizume M, Iwamoto Y (2013) Intercondylar Roof Impingement After Anatomic Double-Bundle Anterior Cruciate Ligament Reconstruction in Patients With Knee Hyperextension. American Journal of Sports Medicine 41:2819-2827. DOI 10.1177/0363546513505073
			134	Suits WH, Roe ON, Snyder CM, Voss LJ (2024) The Interruption of Rehabilitation Following Anterior Cruciate Ligament Reconstruction due to COVID-19 Restrictions: Association With Return-to-Sport Testing. J Sport Rehabil 33:149-154. DOI 10.1123/jsr.2023-0277
			135	Schep NWL, Stavenuiter MHJ, Diekerhof CH, Martens EP, van Haeff M, Broeders I, Saris DBF (2005) Intersurgeon variance in computer-assisted planning of anterior cruciate ligament reconstruction. Arthroscopy-the Journal of Arthroscopic and Related Surgery 21:942-947. DOI 10.1016/j.arthro.2005.05.005
			136	118. Kulkarni J, Pettifer S, Turner S, Richardson C (2020) An investigation into the effects of a virtual reality system on phantom limb pain: a pilot study. British Journal of Pain 14:92-97. DOI 10.1177/2049463719859913
			137	Aydoğdu O (2019) Investigation of Efficacy of Rehabilitation Applied with Visual and Auditory Stimulus in Patients with Anterior Cruciate Ligament Reconstruction.
			138	Sanjevic A, Tourvas E, Cairns MA, Alnuaimi F, Theodoropoulos J, Dwyer T, Chahal J, Ogilvie-Harris D (2023) Is anterior knee pain following anterior cruciate ligament reconstruction a consideration for graft choice, and the influence of COVID: a qualitative analysis in recreational athletes. Bmc Sports Science Medicine and Rehabilitation 15. DOI 10.1186/s13102-023-00630-6
			139	Spindler K, Katz J (2023) Is Mental Health a Predictor of Worse One-Year PROMs in Arthroscopic Surgery: Prospective Cohort Study. Orthopaedic Journal of Sports Medicine 11. DOI 10.1177/2325967123S00330
			140	Plancher KD, Briggs KK, Chinnakkannu K, Dotterweich KA, Commaroto SA, Wang KH, Petterson SC (2022) Isolated Lateral Tibiofemoral Compartment Osteoarthritis. Journal of Bone and Joint Surgery-American Volume 104:1621-1628. DOI 10.2106/jbjs.21.01523
			141	Apinyankul R, Hwang K, Segovia NA, Amanatullah DF, Huddleston JI, Maloney WJ, Goodman SB (2023) Isolated Versus Full Component Revision in Total Knee Arthroplasty for Aseptic Loosening. Journal of Arthroplasty 38:335-340. DOI 10.1016/j.arth.2022.09.006
			142	Sasaki S, Koga H, Krosshaug T, Kaneko S, Fukubayashi T (2018) Kinematic analysis of pressing situations in female collegiate football games: New insight into anterior cruciate ligament injury causation. Scandinavian Journal of Medicine & Science in Sports 28:1263-1271. DOI 10.1111/sms.13018
			143	Leppanen M, Pasanen K, Kulmala JP, Kujala UM, Krosshaug T, Kannus P, Perttunen J, Vasankari T, Parkkari J (2016) Knee Control and Jump-Landing Technique in Young Basketball and Floorball Players. International Journal of Sports Medicine 37:334-338. DOI 10.1055/s-0035-1565104
			144	Nct (2020) Knee Split Comparison After ACL Reconstruction. https://clinicaltrialsgov/show/NCT04360928
			145	Zhang S (2006) Lattice Inversion Interionic potentials.
			146	Williams G, Tharakad A, Kanitkar A, Tang A (2024) Letter-only discharge process for virtual fracture clinic, a safe alternative to telephone discharge, outcomes and 12 month follow up for 1140 patients. Injury-International Journal of the Care of the Injured 55. DOI 10.1016/j.injury.2023.111244
			147	Hopper GP (2020) Ligament Repair Around the Knee with Suture Tape Augmentation.
			148	Sasaki S, Nagano Y, Ichikawa H (2018) Loading differences in single-leg landing in the forehand- and backhand-side courts after an overhead stroke in badminton: A novel tri-axial accelerometer research. Journal of Sports Sciences 36:2794-2801. DOI 10.1080/02640414.2018.1474535
			149	Millard BM, Mercer JA (2014) Lower Extremity Muscle Activity During a Women's Overhand Lacrosse Shot. Journal of Human Kinetics 41:15-22. DOI 10.2478/hukin-2014-0028
			150	Shultz SJ, Shimokochi Y, Nguyen A-D, Schmitz RJ, Beynnon BD, Perrin DH (2007) Measurement of varus-valgus and internal-external rotational knee laxities in vivo - Part I: Assessment of measurement reliability and bilateral asymmetry. Journal of Orthopaedic Research 25:981-988. DOI 10.1002/jor.20397
			151	Shultz SJ, Shimokochi Y, Nguyen A-D, Schmitz RJ, Beynnon BD, Perrin DH (2007) Measurement of varus-valgus and internal-external rotational knee laxities in vivo - Part II: Relationship with anterior-posterior and general joint laxity in males and females. Journal of Orthopaedic Research 25:989-996. DOI 10.1002/jor.20398
			152	Montgomery C, Blackburn J, Withers D, Tierney G, Moran C, Simms C (2018) Mechanisms of ACL injury in professional rugby union: a systematic video analysis of 36 cases. British journal of sports medicine 52:994-1001. DOI 10.1136/bjsports-2016-096425
			153	Stuelcken MC, Mellifont DB, Gorman AD, Sayers MGL (2016) Mechanisms of anterior cruciate ligament injuries in elite women's netball: a systematic video analysis. Journal of Sports Sciences 34:1516-1522. DOI 10.1080/02640414.2015.1121285
			154	Krosshaug T, Nakamae A, Boden BP, Engebretsen L, Smith G, Slauterbeck JR, Hewett TE, Bahr R (2007) Mechanisms of anterior cruciate ligament injury in basketball - Video analysis of 39 cases. American Journal of Sports Medicine 35:359-367. DOI 10.1177/0363546506293899
			155	Petway AJ, Jordan MJ, Epsley S, Anloague P, Rimer E (2023) Mechanisms of Anterior Cruciate Ligament Tears in Professional National Basketball Association Players: A Video Analysis. Journal of Applied Biomechanics 39:143-150. DOI 10.1123/jab.2022-0266
			156	Werner BC, Hadeed MM, Gwathmey Jr FW, Gaskin CM, Hart JM, Miller MD (2014) Medial injury in knee dislocations: What are the common injury patterns and surgical outcomes? Clinical Orthopaedics and Related Research 472:2658-2666. DOI 10.1007/s11999-014-3483-3
			157	Eicken TV, Gonzalez JMB, Simon RGJ Method for configuring virtual machine in cloud-based computing environment, involves authorizing request within scope based on access control right, and transmitting instruction to perform request using determined scope. In. Rightscale Inc.
			158	Malegaonkar AA, Thapar R Method for creating network shared folder in multi-tenancy multi-user environment using e.g. computer, involves generating random mount point for mounting shared folder, and redirecting user to random mount point if user is authenticated. In. Cisco Technology Inc.
			159	Raisch C, Roscher S, Schmidt A, Sentler D Method for managing distributed fiber channel fabric in server computer system, involves storing received frame in frame buffer pool, where buffer pool comprises memory blocks sized based on zoning capabilities of switch unit. In. Int Business Machines Corp.
			160	Leggette W, Resch JK, Vas S Method for performing dispersed storage and distributed task processing of data of e.g. digital book in e.g. smart phone within distributed computing system, involves updating locally stored access control list based on updated information. In. Cleversafe Inc; Int Business Machines Corp.
			161	Mittal A, Narasimha M, Swaminathan AD, Vijayaraghavan BM, Swaminathan A, Vijayaraghavan B Method for supporting access control list in multi-tenant environment by e.g. programmable machine, involves storing multi-tenant access control list, and applying multi-tenant access control list to ports at network device. In. Cisco Technology Inc.
			162	Chen J, He C, Li Y, Wang F, Wang G, Xing Q Method for virtually constructing anterior cruciate ligament (ACL) in femur and tibia bone tunnels, involves transferring scanning data of knee-joints into image reconstruction software to carry out three-dimensional reconstruction. In. Kunming Medical First Affiliated Hospital; Kunming Medical First Affiliated Hospita.
			163	Ardat BAA, Nyland J, Creath R, Murphy T, Narayanan R, Onks C (2023) Micro-doppler radar to evaluate risk for musculoskeletal injury: Protocol for a case-control study with gold standard comparison. PLoS ONE 18. DOI 10.1371/journal.pone.0292675
			164	Banks C, Jones GMC, Meeson RL (2024) A mismatch of planning and achieved tibial plateau angle in cranial closing wedge surgery: An in silico and clinical evaluation of 100 cases. Veterinary Surgery 53:113-121. DOI 10.1111/vsu.13998
			165	Vinayagamoorthy S, Tulasidas S Mobile wireless communications device has processor, which selectively sets control voltage for power amplifier based upon adjacent channel leakage value that is determined based upon feedback path. In. Res in Motion Ltd; Blackberry Ltd.
			166	Guarino J, Tennyson S, Barrios Y, Shea K, Pfeiffer R, Sabick A (2004) Modeling the growth plates in the pediatric knee: implications for anterior cruciate ligament reconstruction. Computerized Medical Imaging and Graphics 28:419-424. DOI 10.1016/j.compmedimag.2004.05.006
			167	Al Bouna B, Chbeir R, Marrara S, Acm (2007) A Multimedia Access Control Language For Virtual and Ambient Intelligence Environments. In: ACM Workshop on Secure Web Services. Fairfax, VA. pp. 111-120.
			168	Shim VB, Hunter PJ, Pivonka P, Fernandez JW (2011) A multiscale framework based on the Physiome markup languages for exploring the initiation of osteoarthritis at the bone-cartilage interface. IEEE Transactions on Biomedical Engineering 58:3532-3536. DOI 10.1109/TBME.2011.2165955
			169	Wang L, Li J, Zhang S, Zhang X, Zhang Q, Chan MF, Yang R, Sui J (2020) Multi-task autoencoder based classification-regression model for patient-specific VMAT QA. Physics in Medicine and Biology 65. DOI 10.1088/1361-6560/abb31c
			170	Razzazi MR, Chamanara J, Ieee I (2003) A new and practical approach to secure mobile agent server development. In: IEEE Wireless Communications and Networking Conference. New Orleans, La. pp. 2005-2014.
			171	Latreche A, Kelaiaia R, Chemori A, Kerboua A (2023) A New Home-Based Upper- and Lower-Limb Telerehabilitation Platform with Experimental Validation. Arabian Journal for Science and Engineering 48:10825-10840. DOI 10.1007/s13369-023-07720-0
			172	Zuiderbaan HA, Khamaisy S, Nawabi DH, Thein R, Nguyen JT, Lipman JD, Pearle AD (2014) Notchplasty in anterior cruciate ligament reconstruction in the setting of passive anterior tibial subluxation. Knee 21:1160-1165. DOI 10.1016/j.knee.2014.08.011
			173	Jordan J (2018) One Last Thing Colin Farrell. People 90:88-88
			174	Palacios-Nunez M, Deroncele-Acosta A, Ieee (2021) Online Collaborative Learning: Analysis of the Current State. In: 16th Latin American Conference on Learning Technologies (LACLO). Arequipa, PERU. pp. 44-51.
			175	Stordeur A, Grange S, Servien E, Blache Y, Klasan A, Putnis SE, Boyer B, Farizon F, Philippot R, Neri T (2022) Optimal Combination of Femoral Tunnel Orientation in Anterior Cruciate Ligament Reconstruction Using an Inside-out Femoral Technique Combined With an Anterolateral Extra-articular Reconstruction. American Journal of Sports Medicine 50:1205-1214. DOI 10.1177/03635465221078326
			176	Forsythe B, Collins MJ, Arns TA, Zuke WA, Khair M, Verma NN, Cole BJ, Bach BR, Jr., Inoue N (2017) Optimization of Anteromedial Portal Femoral Tunnel Drilling With Flexible and Straight Reamers in Anterior Cruciate Ligament Reconstruction: A Cadaveric 3-Dimensional Computed Tomography Analysis. Arthroscopy-the Journal of Arthroscopic and Related Surgery 33. DOI 10.1016/j.arthro.2016.11.004
			177	Benjaminse A, Gokeler A, Dowling AV, Faigenbaum A, Ford KR, Hewett TE, Onate JA, Otten B, Myer GD (2015) Optimization of the Anterior Cruciate Ligament Injury Prevention Paradigm: Novel Feedback Techniques to Enhance Motor Learning and Reduce Injury Risk. Journal of Orthopaedic & Sports Physical Therapy 45:170-182. DOI 10.2519/jospt.2015.4986
			178	Bodendorfer BM, Zade R, Siddiqui Y, Douoguih W (2019) Outcomes for Selective Repair of the Anterior Cruciate Ligament with Suture Augmentation and Minimum Two Year Follow-up. Arthroscopy - Journal of Arthroscopic and Related Surgery 35:e2-e3. DOI 10.1016/j.arthro.2019.11.012
			179	Wilson WT, Kennedy MJ, MacLeod D, Hopper GP, MacKay GM (2023) Outcomes of Anterior Cruciate Ligament Reconstruction With Independently Tensioned Suture Tape Augmentation at Five Year Follow-up. American Journal of Sports Medicine 51:3658-3664. DOI 10.1177/03635465231207623
			180	Saxena A, Muttreja R, Upadhyay S, Kumar KS, Venkanna U, Ieee (2021) P4Filter: A two level defensive mechanism against attacks in SDN using P4. In: 15th IEEE International Conference on Advanced Networks and Telecommunications Systems (IEEE ANTS). Hyderabad, INDIA.
			181	(2023) Partial Superficial MCL Combined With Complete Deep MCL Injury Results In Increased Anteromedial Laxity And Increased Forces On The ACL – A Cadaveric Biomechanical Study. Journal of ISAKOS 8:S91-S92. DOI 10.1016/j.jisako.2023.03.239
			182	Lee M, Suh D, Son J, Kim J, Eun SD, Yoon BC (2016) Patient perspectives on virtual reality-based rehabilitation after knee surgery: Importance of level of difficulty. Journal of Rehabilitation Research and Development 53:239-252. DOI 10.1682/JRRD.2014.07.0164
			183	Kakavas G, Malliaropoulos N, Bikos G, Pruna R, Valle X, Tsaklis P, Maffulli N (2021) Periodization in Anterior Cruciate Ligament Rehabilitation: A Novel Framework. Medical Principles & Practice 30:101-108. DOI 10.1159/000511228
			184	Chung S, Nam SI Personal computer program e.g. on-line banking program, protecting method for use in e.g. bank, involves producing virtual desktop for corresponding program run in program execution request, and executing program by threads on desktop. In. Ahnlab Inc.
			185	Iversen MD, Friden C (2009) Pilot study of female high school basketball players' anterior cruciate ligament injury knowledge, attitudes, and practices. Scandinavian Journal of Medicine & Science in Sports 19:595-602. DOI 10.1111/j.1600-0838.2008.00817.x
			186	Prodromos CC, Han YS, Keller BL, Bolyard RJ (2005) Posterior mini-incision technique for hamstring anterior cruciate ligament reconstruction graft harvest. Arthroscopy-the Journal of Arthroscopic and Related Surgery 21:130-137. DOI 10.1016/j.arthro.2004.09.010
			187	Woodmass JM, Wagner ER, Smith J, Welp KM, Chang MJ, Morissette MP, Higgins LD, Warner JJP (2023) Postoperative recovery comparisons of arthroscopic Bankart to open Latarjet for the treatment of anterior glenohumeral instability. European Journal of Orthopaedic Surgery and Traumatology 33:1357-1364. DOI 10.1007/s00590-022-03265-4
			188	Wein F, Peultier L, Mainard D, Perrin P (2019) Posturography table is a good test to evaluate the anterior cruciate Ligament reconstruction? Orthopaedic Journal of Sports Medicine 7. DOI 10.1177/2325967119S00214
			189	Bessette MC, Westermann RW, Davis A, Farrow L, Hagen MS, Miniaci A, Nickodem R, Parker R, Rosneck J, Saluan P, Spindler KP, Stearns K, Jones MH (2019) Predictors of Pain and Function Before Knee Arthroscopy. Orthopaedic Journal of Sports Medicine 7. DOI 10.1177/2325967119844265
			190	Leahy KG, Lowenstein NA, Collins JE, Mazzocca JL, Matzkin EG (2024) Preoperative Low Resilience Associated with Female Patients and High Resilience Associated with Improved Mental Health Scores during ACL Reconstruction. Arthroscopy : the journal of arthroscopic & related surgery : official publication of the Arthroscopy Association of North America and the International Arthroscopy Association. …
			191	Rose MB, Domes C, Farooqi M, Crawford DC (2016) A prospective randomized comparison of two distinct allogenic tissue constructs for anterior cruciate ligament reconstruction. The Knee 23:1112‐1120. DOI 10.1016/j.knee.2016.08.011
			192	Rose M, Farooqi M, Quilici S, Crawford DC (2015) A prospective randomized comparison using MRI of two distinct allogenic tissue constructs for anterior cruciate ligament reconstruction. Orthopaedic journal of sports medicine 3. DOI 10.1177/2325967115S00008
			193	Ching C, Mulcaire-Jones E, Shaffer A, Gililland J, Battistone M, Lebiedz-Odrobina D (2022) Providers' Adoption of 2017 Guidelines on DMARD Use Perioperatively for Elective Total Hip and Knee Arthroplasty at a Single Academic Center. Arthritis and Rheumatology 74:1659-1661. DOI 10.1002/art.42355
			194	Chen CH, Jeng MC, Fung CP, Doong JL, Chuang TY (2009) Psychological benefits of virtual reality for patients in rehabilitation therapy. Journal of sport rehabilitation 18:258‐268. DOI 10.1123/jsr.18.2.258
			195	Norte GE, Hertel J, Saliba SA, Diduch DR, Hart JM (2018) Quadriceps Function and Patient-Reported Outcomes After Anterior Cruciate Ligament Reconstruction in Patients With or Without Knee Osteoarthritis. Journal of athletic training 53:965-975. DOI 10.4085/1062-6050-170-17
			196	Shalvoy RM, Racine JR, Bruggeman H, Warren W, Aaron RK (2016) Quantitative measure of function after ACL injury and reconstruction. Journal of Orthopaedic Research 34. DOI 10.1002/jor.23247
			197	Worden NJ, Oxley B, Naiman J, Karlin WM, Chen TM, Hetzel SJ, Bleedorn J (2023) Radiographic Comparison of Virtual Surgical Corrective Options for Excessive Tibial Plateau Angle in the Dog. Veterinary and Comparative Orthopaedics and Traumatology 36:225-235. DOI 10.1055/s-0043-1768229
			198	Wijdicks C, Smith P, Daniel A (2023) Reduced Incidence of Anterior Cruciate Ligament Reconstruction Revision with Internal Brace Augmentation: A Retrospective Matched Cohort Study with a minimum 2-year Follow-up. Orthopaedic Journal of Sports Medicine 11. DOI 10.1177/2325967123S00311
			199	Brown HT (2021) The Relationship Between Executed Cutting Angle and Sex-Leg Preference Interaction with Lower Extremity Joint Angles During Unanticipated Sidestep Cutting in Soccer Players.
			200	Fichter K (2023) The Relationship Between Post-Operative ACL Reconstruction Progress and Depression and Anxiety Scores.
			201	Plancher KD, Shanmugam JP, Brite JE, Briggs KK, Petterson SC (2021) Relevance of the Tibial Slope on Functional Outcomes in ACL-Deficient and ACL Intact Fixed-Bearing Medial Unicompartmental Knee Arthroplasty. The Journal of arthroplasty 36:3123-3130. DOI 10.1016/j.arth.2021.04.041
			202	Oak SR, Strnad GJ, Bena J, Farrow LD, Parker RD, Jones MH, Spindler KP (2016) Responsiveness Comparison of the EQ-5D, PROMIS Global Health, and VR-12 Questionnaires in Knee Arthroscopy. Orthopaedic Journal of Sports Medicine 4. DOI 10.1177/2325967116674714
			203	Logishetty K, Bedi A, Ranawat AS (2010) The role of navigation and robotic surgery in hip arthroscopy. Operative Techniques in Orthopaedics 20:255-263. DOI 10.1053/j.oto.2010.10.001
			204	Plancher KD, Briggs KK, Tucker EE, Zuccaro P, Petterson SC (2023) The Role of Severe Lateral Facet Patellar Osteoarthritis in Patient Selection for Success of a Medial Unicompartmental Knee Arthroplasty: Mean Follow-Up of 10 Years. Journal of Arthroplasty 38:S145-S149. DOI 10.1016/j.arth.2023.05.024
			205	Kurata S, Inoue K, Hasegawa H, Shimizu T, Iida A, Kawamura K, Omokawa S, Mahakkanukrauh P, Tanaka Y (2021) The Role of the Acromioclavicular Ligament in Acromioclavicular Joint Stability: A Cadaveric Biomechanical Study. Orthopaedic Journal of Sports Medicine 9. DOI 10.1177/2325967120982947
			206	Reddy PM Router for processing and forwarding data packets between communication devices, has priority module that selects final rule to be applied to data packet, and rule execution module that executes selected rule on data packet. In. Broadcom Corp.
			207	Hopper GP, Aithie JMS, Jenkins JM, Wilson WT, Mackay GM (2022) Satisfactory patient-reported outcomes at 5 years following primary repair with suture tape augmentation for proximal anterior cruciate ligament tears. Knee surgery, sports traumatology, arthroscopy : official journal of the ESSKA 30:253-259. DOI 10.1007/s00167-021-06485-z
			208	Nakamura N, Adachi N (2011) Selections From Recent Japanese Language Journals. American Journal of Sports Medicine 39:435-437. DOI 10.1177/0363546511398972
			209	Zhang L, Zhang W, Chen G, Wang Y, Dong J (2006) A Semantic Web-based architecture for collaborative multi-agent functional modeling in design. In: 10th International Conference on Computer Supported Cooperative Work in Design. Nanjing, PEOPLES R CHINA. pp. 677-682.
			210	Cordeiro d’Ornellas M, Machado AS, de Moraes JP, Cervi Prado AL (2017) A Serious Game for Anterior Cruciate Ligament Rehabilitation: Software Development Aspects and Game Engagement Assessment...The 16 World Congress of Medical and Health Informatics: Precision Healthcare through Informatics (MedInfo2017) was held in Hangzhou, China from August 21st to 25th 2017. Studies in Health Technology & In…
			211	Macleod AR, Roberts SA, Gill HS, Mandalia VI (2023) A simple formula to control posterior tibial slope during proximal tibial osteotomies. Clinical Biomechanics 110. DOI 10.1016/j.clinbiomech.2023.106125
			212	Dwyer T, Shantz JS, Chahal J, Wasserstein D, Schachar R, Kulasegaram KM, Theodoropoulos J, Greben R, Ogilvie-Harris D (2015) Simulation of Anterior Cruciate Ligament Reconstruction in a Dry Model. American Journal of Sports Medicine 43:2997-3004. DOI 10.1177/0363546515608161
			213	Brophy RH, Pearle AD (2009) Single-Bundle Anterior Cruciate Ligament Reconstruction A Comparison of Conventional, Central, and Horizontal Single-Bundle Virtual Graft Positions. American Journal of Sports Medicine 37:1317-1323. DOI 10.1177/0363546509333007
			214	Cortes N, Blount E, Ringleb S, Onate JA (2011) Soccer-specific video simulation for improving movement assessment. Sports Biomechanics 10:22-34. DOI 10.1080/14763141.2010.547591
			215	Xiong CZ, Hao JM (2004) Spiral CT arthrography of multiplanar reconstruction and virtual arthroscopy technique in diagnosis of knee with internal derangements. Chinese Journal of Traumatology - English Edition 7:108-112
			216	Kiefer AW, DiCesare C, Bonnette S, Kitchen K, Gadd B, Thomas S, Foss KDB, Myer GD, Riley MA, Silva P, Ieee (2017) Sport-Specific Virtual Reality to Identify Profiles of Anterior Cruciate Ligament Injury Risk During Unanticipated Cutting. In: International Conference on Virtual Rehabilitation (ICVR). Montreal, CANADA.
			217	Leppanen M, Pasanen K, Kujala UM, Vasankari T, Kannus P, Ayramo S, Krosshaug T, Bahr R, Avela J, Perttunen J, Parkkari J (2017) Stiff Landings Are Associated With Increased ACL Injury Risk in Young Female Basketball and Floorball Players. American Journal of Sports Medicine 45:386-393. DOI 10.1177/0363546516665810
			218	Sundaraj K, Yaacob S (2006) Stress and strain analysis of anterior cruciate ligament for arthroscopy knee reconstruction. In: 3rd Kuala Lumpur International Conference on Biomedical Engineering 2006 (BioMed 2006). Kuala Lumpur, MALAYSIA. pp. 224-+.
			219	Actrn (2018) Studying the effects of prophylactic knee braces in healthy active individuals. http://wwwwhoint/trialsearch/Trial2aspx?TrialID=ACTRN12618001591246
			220	Wierer G, Milinkovic D, Robinson JR, Raschke MJ, Weiler A, Fink C, Herbort M, Kittl C (2021) The superficial medial collateral ligament is the major restraint to anteromedial instability of the knee. Knee surgery, sports traumatology, arthroscopy : official journal of the ESSKA 29:405-416. DOI 10.1007/s00167-020-05947-0
			221	Guenther D, Bell KM, Sexton SL, Irarrazaval S, Rahnemai-Azar AA, Fu FH, Musahl V, Debski RE (2016) Surface strain in the anterolateral capsule of the knee. Journal of Orthopaedic Research 34. DOI 10.1002/jor.23247
			222	Belcher S, Whatman C, Brughelli M (2022) A systematic video analysis of 21 anterior cruciate ligament injuries in elite netball players during games. Sports Biomechanics. DOI 10.1080/14763141.2022.2034928
			223	Lubowitz JH, Akhavan S, Waterman BR, Aalami-Harandi A, Konicek J (2013) Technique for Creating the Anterior Cruciate Ligament Femoral Socket: Optimizing Femoral Footprint Anatomic Restoration Using Outside-in Drilling. Arthroscopy-the Journal of Arthroscopic and Related Surgery 29:522-528. DOI 10.1016/j.arthro.2012.10.007
			224	Ficklscherer A, Stapf J, Meissner KM, Niethammer T, Müller PE, Pietschmann MF, Lahner M, Wagenhäuser M (2016) Testing the feasibility and safety of the Nintendo Wii gaming console in orthopedic rehabilitation: a pilot randomized controlled study. Archives of Medical Science 12:1273-1278. DOI 10.5114/aoms.2016.59722
			225	Kazemnejad A, Asosheh A, Moezy A, Abasi A (2023) Therapy-based expert system on function and postural stability after anterior cruciate ligament reconstruction: a pilot study. Bmc Musculoskeletal Disorders 24. DOI 10.1186/s12891-023-06735-w
			226	Mentiplay BF, Hasanki K, Perraton LG, Pua Y-H, Charlton PC, Clark RA (2018) Three-dimensional assessment of squats and drop jumps using the Microsoft Xbox One Kinect: Reliability and validity. Journal of sports sciences 36:2202-2209. DOI 10.1080/02640414.2018.1445439
			227	Eckhoff DG, Bach JM, Spitzer VM, Reinig KD, Bagur MM, Baldini TH, Rubinstein D, Humphries S (2003) Three-dimensional morphology and kinematics of the distal part of the femur viewed in virtual reality - Part II. Journal of Bone and Joint Surgery-American Volume 85A:97-104. DOI 10.2106/00004623-200300004-00012
			228	Irie K, Yamada T (2002) Three-dimensional virtual computed tomography imaging for injured anterior cruciate ligament. Archives of Orthopaedic and Trauma Surgery 122:93-95. DOI 10.1007/s004020100338
			229	Parsaeefard S, Habibi P, Garcia AL, Ieee (2022) Towards Interaction and Conflict Management in AI-assisted Operational Control Loops in 6G. In: IEEE Future Networks World Forum (FNWF). Montreal, CANADA. pp. 670-675.
			230	Karamchandani U, Bhattacharyya R, Patel R, Oussedik S, Bhattacharya R, Gupte C (2021) Training Surgeons to Perform Arthroscopic All-Inside Meniscal Repair: A Randomized Controlled Trial Evaluating the Effectiveness of a Novel Cognitive Task Analysis Teaching Tool, Imperial College London/University College London Meniscus Repair Cognitive Task Analysis (IUMeRCTA). American Journal of Sports Medic…
			231	Feilkas T, Huber H Transparent marker encasement for medicine tracking system, has two shell-shaped longitudinal trenches, which form T-shaped opening that is closed by cover, where encasement is transparent to infrared and reflects visible light. In. Brainlab Ag; Feilkas T; Huber H.
			232	Bennett K, Dillahunt-Aspillaga C, Lasley C, Trexler LC, Schmeeckle W, Walker-Egea C, Gonzalez CM, Trexler LE (2022) Traumatic brain injury vocational rehabilitation counselor competencies: Implications for training and practice. Journal of Vocational Rehabilitation 57:53-64. DOI 10.3233/JVR-221198
			233	Mai P, Bill K, Glockler K, Claramunt-Molet M, Bartsch J, Eggerud M, Tidemann Pedersen A, Saland F, Bergh Moss R, Mausehund L, Willwacher S, Kersting UG, Eriksrud O, Krosshaug T (2022) Unanticipated fake-and-cut maneuvers do not increase knee abduction moments in sport-specific tasks: Implication for ACL injury prevention and risk screening. Frontiers in sports and active living 4:983888-983888. D…
			234	Luz S, Masoodian M, Cesario RR, Cesario M (2016) Using a serious game to promote community-based awareness and prevention of neglected tropical diseases. Entertainment Computing 15:43-55. DOI 10.1016/j.entcom.2015.11.001
			235	Gerin-Lajoie M, Ciombor DM, Warren WH, Aaron RK (2010) Using ambulatory virtual environments for the assessment of functional gait impairment: A proof-of-concept study. Gait & Posture 31:533-536. DOI 10.1016/j.gaitpost.2010.01.017
			236	Tarr ME, Anderson-Montoya BL, Vilasagar S, Myers EM (2022) Validation of a Simulation Model for Robotic Sacrocolpopexy. Female Pelvic Medicine and Reconstructive Surgery 28:14-19. DOI 10.1097/SPV.0000000000001054
			237	Antonis J, Bahadori S, Gallagher K, Immins T, Wainwright TW, Middleton R (2019) Validation of the Anterior Cruciate Ligament (ACL) Module of the VirtaMed Virtual Reality Arthroscopy Trainer. Surgical technology international 35:311-319
			238	Gray AD, Marks JM, Stone EE, Butler MC, Skubic M, Sherman SL (2014) Validation of the Microsoft Kinect as a Portable and Inexpensive Screening Tool for Identifying ACL Injury Risk. Orthopaedic Journal of Sports Medicine 2:1-1. DOI 10.1177/2325967114S00106
			239	Mills K, Idris A, Pham T-A, Porte J, Wiggins M, Kavakli M (2018) Validity and Reliability of a Virtual Reality Game in Evaluating the Projected Frontal Plane Knee Angle When Landing From a Drop Vertical Jump. Journal of Sport Rehabilitation 27. DOI 10.1123/jsr.2017-0264
			240	Rolley TL, Saunders N, Bonacci J, Keast M, Fox AS (2023) Video analysis of anterior cruciate ligament injury situations in the women's Australian football league. Science and Medicine in Football 7:106-123. DOI 10.1080/24733938.2022.2076897
			241	Benjaminse A, Postma W, Janssen I, Otten E (2017) Video Feedback and 2-Dimensional Landing Kinematics in Elite Female Handball Players. Journal of athletic training 52:993-1001. DOI 10.4085/1062-6050-52.10.11
			242	Nct (2022) Virtual Reality Mindfulness Meditation After ACL Reconstruction. https://clinicaltrialsgov/show/NCT05527171
			243	Baez S, Moser J, Pietrosimone B (2023) VIRTUAL REALITY MINDFULNESS MEDITATION FOR PATIENTS AFTER ANTERIOR CRUCIATE LIGAMENT RECONSTRUCTION: PROTOCOL CONSIDERATIONS AND CASE STUDY. Annals of Behavioral Medicine 57:S120-S120
			244	Nct (2021) Virtual Reality Rehabilitation for Patients With Anterior Cruciate Ligament Reconstruction. https://clinicaltrialsgov/show/NCT05080894
			245	Meuffels DE, Potters J-W, Koning AHJ, Brown CH, Jr., Verhaar JAN, Reijman M (2011) Visualization of postoperative anterior cruciate ligament reconstruction bone tunnels Reliability of standard radiographs, CT scans, and 3D virtual reality images. Acta orthopaedica 82:699-703. DOI 10.3109/17453674.2011.623566
			246	Li Song, He Fei, Yang Guang, Xu Mingqing, Hua Wenda, Liu Yang (2014) Establishment of anterior cruciate ligament reconstruction surgical process assisted by orthopaedic virtual surgical system.
			247	Wang, Jingkun (2023) Clinical application of mixed reality assisted anterior cruciate ligament reconstruction and preliminary exploration of medical image alignment algorithm.
			248	Lei Jun (2012) Simulation of knee anterior cruciate ligament reconstruction surgery based on medical images.
			249	Huang, W.H. (2016) In-body kinematics of knee joints with anterior cruciate ligament and meniscus injuries.
			250	Yang G (2012) Experimental study and clinical application of virtual surgical system-assisted anterior cruciate ligament reconstruction.
			251	Jiang N, Huang WH, Zhang MC, Yu ZH, Zhao WD, Li JY (2007) Application of virtual reality interactive technology in computer-aided design of cruciate ligament isometric reconstruction.
			252	Lu Yuelun, Jiang Songhe, Huang Shasha, Luo Guogang, Lin Zhongqin, Li Jinbin (2023) Clinical efficacy of virtual reality combined with isokinetic muscle strength training in postoperative anterior cruciate ligament reconstruction patients. China Orthopaedic Injury. 36:1159-1164
			253	Yao SH, Wang Q, Zhou GY, Sun JJ, Yang P (2023) Effect of virtual reality combined with arthroscopy in the treatment of tibial plateau fractures involving the anterior cruciate ligament stopping point.
			254	Zheng Liming, He Bin, Wang Xinsheng, Tie Guiyao, Li Xinrui (2023) Effect of virtual reality balance training combined with neuromuscular electrical stimulation on knee function, popliteus muscle strength, and walking function of postoperative patients undergoing anterior cruciate ligament reconstruction.
	Excluded studies (n=15)		255	Weinberg DS, Williamson DFK, Gebhart JJ, Knapik DM, Voos JE (2017) Differences in Medial and Lateral Posterior Tibial Slope: An Osteological Review of 1090 Tibiae Comparing Age, Sex, and Race. American Journal of Sports Medicine 45:106-113. DOI 10.1177/0363546516662449	Reviews (n=15)
			256	Soltanabadi S, Minoonejad H, Bayattork M, Seyedahmadi M (2023) Effect of Virtual Reality and Augmented Reality Training for Injury Prevention and Accelerating Rehabilitation of Anterior Cruciate Ligament Injury in Athletes: A Scoping Review. Asian Journal of Sports Medicine 14:1-18. DOI 10.5812/asjsm-139704
			257	Elvan D (2022) Effects of Virtual Reality Exercises on Ankle Sprains: A Systematic Review.
			258	Driban JB, Vincent HK, Trojian TH, Ambrose KR, Baez S, Beresic N, Berkoff DJ, Callahan LF, Cohen B, Franek M, Golightly YM, Harkey M, Kuenze CM, Minnig MC, Mobasheri A, Naylor A, Newman CB, Padua DA, Pietrosimone B, Pinto D, Root H, Salzler M, Schmitt L, Snyder-Mackler L, Taylor JB, Thoma LM, Vincent KR, Wellsandt E, Williams M, Secondary Prevention Task G (2023) Evidence Review for Preventing Os…
			259	Filbay SR, Skou ST, Bullock GS, Le CY, Raisanen AM, Toomey C, Ezzat AM, Hayden A, Culvenor AG, Whittaker JL, Roos EM, Crossley KM, Juhl CB, Emery C (2022) Long-term quality of life, work limitation, physical activity, economic cost and disease burden following ACL and meniscal injury: a systematic review and meta-analysis for the OPTIKNEE consensus. British journal of sports medicine 56:1465-1474…
			260	Paravlic AH (2022) Motor Imagery and Action Observation as Appropriate Strategies for Home-Based Rehabilitation: A Mini-Review Focusing on Improving Physical Function in Orthopedic Patients. Frontiers in Psychology 13. DOI 10.3389/fpsyg.2022.826476
			261	Mangone M, Bernetti A, Paoloni M, Canonico R, Tognolo L, Attanasi C, Cruciani A, Alviti F, Santilli V, De Nicola A (2017) Motor imagery and rehabilitation of a professional soccer player after anterior cruciate ligament injury: a case report. Medicina Dello Sport 70:109-115. DOI 10.23736/s0025-7826.17.03094-0
			262	Grooms DR, Diekfuss JA, Slutsky‐Ganesh AB, Criss CR, Anand M, DiCesare CA, Kiefer AW, Riley MA, Thomas S, Kitchen K, Riehm C, Bonnette S, Gadd B, Foss KDB, Myer GD (2021) NEURAL ACTIVITY PROFILES ASSOCIATED WITH ACL INJURY‐RISK MECHANICS IN ECOLOGICAL SPORT SPECIFIC VIRTUAL REALITY...Pediatric Research in Sports Medicine (PRiSM), 8th Annual Meeting, 28-30 January, 2021. Orthopaedic Journal of Spo…
			263	Martin M, Bradley H, Hanley M, Griffin L, Godin J, Dornan G, Hackett T, Gruskay J (2022) Poster 207: Effects of the COVID-19 Pandemic Lockdown on Access to Physical Therapy and Postoperative Sport Testing, Patient Reported Outcomes and Mental Health Scores Following Anterior Cruciate Ligament Reconstruction...American Orthopaedic Society for Sports Medicine (AOSSM) Annual Meeting, July 13-17, 202…
			264	Filbay S, Pandya T, Thomas B, McKay C, Adams J, Arden N (2019) Quality of Life and Life Satisfaction in Former Athletes: A Systematic Review and Meta-Analysis. Sports Medicine 49:1723-1738. DOI 10.1007/s40279-019-01163-0
			265	Weingart A, Rynecki N, Pereira D (2022) A Review of Neuromuscular Training and Biomechanical Risk Factor Screening for ACL Injury Prevention Among Female Soccer Players. Bulletin of the Hospital for Joint Diseases 80:253-259
			266	Costello DM, Huntington I, Burke G, Farrugia B, O’Connor AJ, Costello AJ, Thomas BC, Dundee P, Ghazi A, Corcoran N (2022) A review of simulation training and new 3D computer-generated synthetic organs for robotic surgery education. Journal of Robotic Surgery 16:749-763. DOI 10.1007/s11701-021-01302-8
			267	Mueller SA, Vavken P, Pagenstert G (2015) Simulated Activity But Real Trauma: A Systematic Review on Nintendo Wii Injuries Based on a Case Report of an Acute Anterior Cruciate Ligament Rupture. Medicine 94. DOI 10.1097/md.0000000000000648
			268	Kiani S, Rezaei I, Abasi S, Zakerabasali S, Yazdani A (2023) Technical aspects of virtual augmented reality-based rehabilitation systems for musculoskeletal disorders of the lower limbs: a systematic review. BMC Musculoskeletal Disorders 24. DOI 10.1186/s12891-022-06062-6
			269	Mancino F, Cacciola G, Malahias MA, De Filippis R, De Marco D, Di Matteo V, Gu A, Sculco PK, Maccauro G, De Martino I (2020) What are the benefits of robotic-assisted total knee arthroplasty over conventional manual total knee arthroplasty? A systematic review of comparative studies. Orthopedic Reviews 12:15-22. DOI 10.4081/or.2020.8657
