# Supplementary material for: Effectiveness of virtual reality technology in rehabilitation after anterior cruciate ligament reconstruction: A systematic review and meta-analysis
Source: PLoS One. 2025 Mar 3;20(3):e0314766. doi: 10.1371/journal.pone.0314766 (PMC11875343; doi:10.1371/journal.pone.0314766)
Supplement: S2 Table — (XLSX) [file pone.0314766.s004.xlsx]

## Sheet: Sheet1
Confirmation that the study was eligible to be included in the review
Inclusion criteria	Number	Study	P	I	C	O	S	Summary
PICOS (1) Population: patients who have received ACLR without restriction on sex, age, or graft type. (2) Intervention: any VRT intervention. (3) Comparison/control: conventional rehabilitation or any other intervention not involving VRT. (4) Outcomes: knee function, walking function, gait function, and knee strength. (5) Study design: RCTs.	5	Gsangaya et al, 2023	P	P	P	P	P	All six articles were satisfied with the inclusion criteria
	6	Jin et al, 2022	P	P	P	P	P
	7	Li et al, 2022	P	P	P	P	P
	8	Lin et al, 2022	P	P	P	P	P
	9	Shi et al, 2021a	P	P	P	P	P
	10	Shi et al, 2021b	P	P	P	P	P
All data extracted from each study for systematic evaluation and/or meta-analysis for reporting purposes
Name of data extractors	date of data extraction	Outcomes	Number	Study	n_Exp	Mean_Exp	SD_Exp	n_Cont	Mean_Cont	SD_Cont
The data for this study are presented in the article as mean ± standard deviation , so no data extractor was used to extract the data	04/01/2024	IKDC (international knee documentation committee)	5	Gsangaya et al, 2023	15	93.93	0.961	15	92.87	1.19
			6	Jin et al, 2022	56	86.24	4.15	56	80.66	5.29
			7	Li et al, 2022	50	76.23	6.49	50	71.41	7.23
			9	Shi et al, 2021a	28	85.79	4.69	27	80.89	4.69
			10	Shi et al, 2021b	25	86.16	4.78	25	80.8	4.54
The data for this study are presented in the article as mean ± standard deviation , so no data extractor was used to extract the data	04/02/2024	FAC (functional ambulation classification)	6	Jin et al, 2022	56	4.51	0.16	56	4.09	0.32
			7	Li et al, 2022	20	4.79	0.34	20	4.45	0.39
			9	Shi et al, 2021a	28	4.68	0.48	27	4.37	0.57
			10	Shi et al, 2021b	25	4.48	0.59	25	4.08	0.7
The data for this study are presented in the article as mean ± standard deviation , so no data extractor was used to extract the data	04/02/2024	Lysholm	7	Li et al, 2022	50	76.23	6.49	50	71.41	7.23
			8	Lin et al, 2022	20	77.74	5.53	20	69.53	5.26
The data for this study are presented in the article as mean ± standard deviation , so no data extractor was used to extract the data	04/03/2024	Step length	8	Lin et al, 2022	20	78.35	2.43	20	73.64	3.35
			9	Shi et al, 2021a	28	76.43	3.14	27	73.13	3.6
The data for this study are presented in the article as mean ± standard deviation , so no data extractor was used to extract the data	04/03/2024	Step speed	8	Lin et al, 2022	20	1.09	0.09	20	0.97	0.08
			9	Shi et al, 2021a	28	1.26	0.08	27	1.12	0.07
The data for this study are presented in the article as mean ± standard deviation , so no data extractor was used to extract the data	04/03/2024	Step frequency	8	Lin et al, 2022	20	115.1	4.49	20	107.71	5.14
			9	Shi et al, 2021a	28	115.18	2.39	27	112.52	3.44
The data for this study are presented in the article as mean ± standard deviation , so no data extractor was used to extract the data	04/04/2024	EPT (extensor peak torque)	6	Jin et al, 2022	56	86.21	7.3	56	78.43	6.47
			10	Shi et al, 2021b	25	93.76	8.21	25	77.04	8.61
The data for this study are presented in the article as mean ± standard deviation , so no data extractor was used to extract the data	04/04/2024	FPT, flexor peak torque	6	Jin et al, 2022	56	60.34	8.21	56	48.12	7.33
			10	Shi et al, 2021b	25	63.4	8.32	25	46	6.81
