# Supplementary material for: Effectiveness of virtual reality technology in rehabilitation after anterior cruciate ligament reconstruction: A systematic review and meta-analysis
Source: PLoS One. 2025 Mar 3;20(3):e0314766. doi: 10.1371/journal.pone.0314766 (PMC11875343; doi:10.1371/journal.pone.0314766)
Supplement: S3 Table — (XLSX) [file pone.0314766.s005.xlsx]

## Sheet: Sheet1
Number	Study	Cochrane Risk Assessment（Bias）	Judgement	Support for judgement
5	Gsangaya et al, 2023	Random sequence generation (selection bias)	low risk
		Allocation concealment (selection bias)	unclear risk	It's not explicitly stated in the article
		Blinding of participants and personnel (performance bias)	high risk
		Blinding of outcome assessment (detection bias)	high risk
		Incomplete outcome data (attrition bias)	low risk
		Selective reporting (reporting bias)	low risk
		Other bias	low risk
6	Jin et al, 2022	Random sequence generation (selection bias)	low risk
		Allocation concealment (selection bias)	unclear risk	It's not explicitly stated in the article
		Blinding of participants and personnel (performance bias)	high risk
		Blinding of outcome assessment (detection bias)	high risk
		Incomplete outcome data (attrition bias)	low risk
		Selective reporting (reporting bias)	low risk
		Other bias	low risk
7	Li et al, 2022	Random sequence generation (selection bias)	low risk
		Allocation concealment (selection bias)	unclear risk	It's not explicitly stated in the article
		Blinding of participants and personnel (performance bias)	high risk
		Blinding of outcome assessment (detection bias)	high risk
		Incomplete outcome data (attrition bias)	low risk
		Selective reporting (reporting bias)	low risk
		Other bias	low risk
8	Lin et al, 2022	Random sequence generation (selection bias)	low risk
		Allocation concealment (selection bias)	unclear risk	It's not explicitly stated in the article
		Blinding of participants and personnel (performance bias)	high risk
		Blinding of outcome assessment (detection bias)	high risk
		Incomplete outcome data (attrition bias)	low risk
		Selective reporting (reporting bias)	low risk
		Other bias	low risk
9	Shi et al, 2021a	Random sequence generation (selection bias)	low risk
		Allocation concealment (selection bias)	unclear risk	It's not explicitly stated in the article
		Blinding of participants and personnel (performance bias)	high risk
		Blinding of outcome assessment (detection bias)	high risk
		Incomplete outcome data (attrition bias)	high risk
		Selective reporting (reporting bias)	low risk
		Other bias	low risk
10	Shi et al, 2021b	Random sequence generation (selection bias)	low risk
		Allocation concealment (selection bias)	unclear risk	It's not explicitly stated in the article
		Blinding of participants and personnel (performance bias)	high risk
		Blinding of outcome assessment (detection bias)	high risk
		Incomplete outcome data (attrition bias)	low risk
		Selective reporting (reporting bias)	low risk
		Other bias	low risk
